# Supplementary material for: Verification of the Self-Healing Ability of PP-co-HUPy Copolymers in Epoxy Systems
Source: Polymers (Basel). 2024 May 27;16(11):1509. doi: 10.3390/polym16111509 (PMC11174561; doi:10.3390/polym16111509)
Supplement: Supplementary file 1 [file polymers-16-01509-s001.zip]

Archive with 1 entries (1 files):
- polymers-3020445-supplementary.pdf
